# Supplementary material for: Ndc1 drives nuclear pore complex assembly independent of membrane biogenesis to promote nuclear formation and growth
Source: eLife. 2022 Jul 19;11:e75513. doi: 10.7554/eLife.75513 (PMC9296133; doi:10.7554/eLife.75513)
Supplement: Source code 1. [file elife-75513-code1.zip]

Archive with 1 entries (1 files):
- New_Nuclei_Finder_V1_MSM.m
